# Supplementary material for: Influence of Tree Species and Size on Bark Browsing by Large Wild Herbivores
Source: Plants (Basel). 2022 Oct 30;11(21):2925. doi: 10.3390/plants11212925 (PMC9653979; doi:10.3390/plants11212925)
Supplement: Supplementary file 1 [file plants-11-02925-s001.zip]

Archive with 1 entries (1 files):
- plants-1991533-supplementary.pdf
